# Supplementary material for: Ectopic Expression of a Poplar Gene PtrMYB119 Confers Enhanced Tolerance to Drought Stress in Transgenic Nicotiana tabacum
Source: Plants (Basel). 2025 Oct 23;14(21):3251. doi: 10.3390/plants14213251 (PMC12608618; doi:10.3390/plants14213251)
Supplement: Supplementary file 1 [file plants-14-03251-s001.zip]

Archive with 1 entries (1 files):
- plants-3890811-supplementary.pdf
